# Supplementary material for: Treatment of Respiratory Viral Coinfections
Source: Epidemiologia (Basel). 2022 Feb 23;3(1):81–96. doi: 10.3390/epidemiologia3010008 (PMC9620919; doi:10.3390/epidemiologia3010008)
Supplement: Supplementary file 1 [file epidemiologia-03-00008-s001.zip]

Archive with 1 entries (1 files):
- epidemiologia-1509260-supplementary.pdf
